# Supplementary material for: Physical seed dormancy in pea is genetically separable from seed coat thickness and roughness
Source: Front Plant Sci. 2024 Feb 27;15:1359226. doi: 10.3389/fpls.2024.1359226 (PMC10927720; doi:10.3389/fpls.2024.1359226)
Supplement: Supplementary file 1 [file DataSheet_1.zip]

Archive with 3 entries (3 files):
- Supplemental Table 1.csv
- Supplementary Figures 1-4 and Table 2.PDF
- Supplementary Table 3.xlsx
