# Supplementary material for: Physical seed dormancy in pea is genetically separable from seed coat thickness and roughness
Source: Front Plant Sci. 2024 Feb 27;15:1359226. doi: 10.3389/fpls.2024.1359226 (PMC10927720; doi:10.3389/fpls.2024.1359226)
Supplement: Supplementary file 1 [file DataSheet_1.zip › Supplemental Table 1.csv]

Supplemental Table 1 - Traits measured in the JI1794 x NGB5839 RIL population
Offspring	Testa thickness (cell section)	Testa thickness (micrometer)	Permeability	Water uptake capacity	Seed weight	Gritty	Testa thickness (A)	Testa thickness (B)	Testa thickness (C)	Testa thickness (D)	Testa thickness (E)	Testa thickness (F)	Flower pigmentation
1	0.136911528	13	1.449735454	2.43	0.033911	1.012130572	0.006784815	0.006488935	0.00685037	0.069026296	0.011995185	0.035765926	0
2	0.123613935	12.67	0.794952533	2.3	0.05484	1.045704845	0.008851481	0.005532083	0.007908519	0.063841481	0.013424815	0.024055556	0
3	0.120554861	12.33	-0.446116973	2.22	0.0558	1.017618928	0.006452593		0.00739375	0.06649	0.014691852	0.025526667	1
4	0.108940073	10.33	-0.522878745	2.15	0.05934	1.019970384	0.006894444	0.005910813	0.006379259	0.058214444	0.00863037	0.022910741	0
5	0.086721667	9.67	-0.581698709	2	0.06151	1.009409986	0.004537037	0.00380463	0.004801852	0.046018148	0.010157407	0.017402593	0
6	0.111531587	11.33	0.033423755	2.05	0.06568	1.018008504	0.008411852	0.00707455	0.007009259	0.055687037	0.01159037	0.021758519	1
7	0.124278056	11.67	1.770852012	2.1	0.07896	1.005855153	0.006220741	0.006684722	0.006366667	0.066852222	0.011703704	0.02645	1
8	0.087259861	10	-0.514278574	2.2	0.07996	1.004790445	0.00448125	0.003771944	0.005026667	0.043212222	0.008278889	0.022488889	0
9	0.076722222	8.67			0.08307	1.004008037	0.004480741	0.005152963	0.004624074	0.038693333	0.008272593	0.015498519	0
10	0.13550955	15	-0.26760624	2.3	0.08415	1.013275457	0.009492222	0.00978418	0.009506852	0.063708519	0.018550741	0.024467037	1
11	0.110880883	13.33			0.08471	1.011243922	0.00870377	0.005474881	0.005209233	0.060225586	0.011642344	0.019625069	1
12	0.132167196	13.33	0.73346477	2.14	0.08543	1.008055086	0.007026667	0.006850159	0.006135185	0.071377778	0.013598148	0.027179259	1
13	0.114293194	9	-0.389339837	2	0.08578	1.010445073	0.006525926	0.006235046	0.008056296	0.057244815	0.011527407	0.024703704	0
14	0.124969815	14	1.84509804	2.12	0.08589	1.016818363	0.005777222	0.007505185	0.006611111	0.073915185	0.010302963	0.020858148	1
15	0.103244167	14			0.08617	1.004436597	0.005048519	0.004808241	0.004864074	0.056021481	0.01047963	0.022022222	1
16	0.105355926	11.33	-0.549750892	2.04	0.08631	1.008634079	0.006172963	0.004999259	0.004371852	0.049814815	0.011617037	0.02838	0
17	0.112324444	12	-0.453457337	2.13	0.08688	1.024193088	0.011786111		0.008933148	0.054527037	0.012948519	0.02412963	0
18	0.123954815	15.33	1.311753861	2.04	0.0876	1.011074535	0.005986667	0.004819259	0.006882963	0.061567778	0.010707037	0.033991111	1
19	0.118771481	14.67	1.079181246	2.18	0.09089	1.035820006	0.006515926	0.010033333	0.007796296	0.056378889	0.012841852	0.025205185	0
20	0.129376528	14	1.84509804	2.07	0.09098	1.027030278	0.005243704	0.006103935	0.00629037	0.075621481	0.009513704	0.026603333	1
21	0.102894656	12	1	2.18	0.09132	1.017737025	0.009848148	0.006707619	0.00629963	0.04885963	0.012899259	0.01828037	0
22	0.153737407	16.67	1.146128036	2	0.09135	1.031550183	0.006	0.00892963	0.006821481	0.084767037	0.012923704	0.034295556	1
23	0.103706878	11.33	-0.100179498	2.11	0.09428	1.011379846	0.005402222	0.005549101	0.004424815	0.055124444	0.010031111	0.023175185	1
24	0.103970556	12.33	-0.358525889	2.1	0.09489	1.007657187	0.003286111	0.00522	0.005238148	0.060045556	0.012601481	0.017579259	1
25	0.120045238	12	-0.818156412	2.14	0.09538	1.018908851	0.005990741	0.006376349	0.007039259	0.061715185	0.012223333	0.02670037	0
26	0.103160106	11.33	-0.585026652	2.05	0.09775	1.015472213	0.004678519	0.005046772	0.00506	0.048446667	0.012284074	0.027644074	0
27		13.67			0.09848								1
28	0.118084148	13.33	-0.258060922	2.26	0.09991	1.01114097	0.006919259	0.006160074	0.005328148	0.06172	0.012962222	0.024994444	1
29	0.118292593	13			0.10058	1.00685077	0.006571852	0.005293333	0.006178519	0.055531111	0.020112593	0.024605185	1
30	0.084127778	11	-0.47820835	2.125	0.10069	1.010747765	0.005635556	0.004794815	0.003851481	0.042681111	0.011928519	0.015236296	0
31	0.134513704	13.67	-0.242603971	2.24	0.102875	1.006399924	0.008617407	0.005862963	0.003603704	0.077465185	0.011835926	0.027128519	1
32	0.141925463	13.67	1.517195898	2.1	0.10413	1.017725194	0.008367407	0.005758426	0.006505556	0.081477037	0.01327037	0.026546667	1
33	0.12258037	12.67	-0.348721986	2.4	0.10534	1.014444549	0.007135926	0.006979259	0.005224074	0.068031111	0.01418037	0.02102963	1
34	0.101959213	12	-0.224268224	2.106	0.10582	1.018157595	0.005869259	0.00569963	0.006634028	0.055524074	0.011415926	0.016816296	1
35	0.110259815	11	-0.642065153	2.15	0.10601	1.022313363	0.009657778	0.006733889	0.008318889	0.055388519	0.010847407	0.019313333	0
36	0.097558519	9.67	-0.370590401	2.1	0.1078	1.013825446	0.005386667	0.00625037	0.005711481	0.048998889	0.01240037	0.018810741	0
37	0.10589	13			0.11021	1.011467851	0.006865185	0.004463148	0.010694444	0.044547778	0.017471111	0.021848333	0
38	0.156161296	17.67	1.84509804	2.1	0.11163	1.038146617	0.007451111	0.00902537	0.006624444	0.088971481	0.014492963	0.029595926	1
39	0.103426111	11	-0.525783736	2.12	0.11204	1.013283775	0.009164444	0.006251296	0.005495556	0.049488889	0.01181037	0.021215556	0
40	0.119823222	16.33	1.179743237	2.17	0.11293	1.01848026	0.00958	0.006018778	0.006128889	0.064485185	0.012654444	0.020955926	1
41	0.114245417	12	-0.514278574	2.1	0.11652	1.012855521	0.006707037	0.006059861	0.005572222	0.057573333	0.012764074	0.025568889	0
42	0.119035741	13.67			0.11807	1.026280048	0.007125185	0.006575	0.005928148	0.063318889	0.015574815	0.020513704	0
43	0.109845238	12.33	-0.68613278	2.15	0.11911	1.016552019	0.006092593	0.00448746	0.005472963	0.060368889	0.010982222	0.022441111	0
44	0.123527196	12.67	1.243038049	2.2	0.11923	1.029496152	0.008007407	0.006229418	0.004930741	0.066022222	0.013334074	0.025003333	1
45	0.115786389	13			0.12002	1.017622647	0.007795926	0.004844167	0.004544074	0.055865556	0.014886296	0.02785037	1
46	0.122834775	11.67	-0.725842151	2.1	0.12119	1.0108273	0.006121905	0.007375093	0.006756667	0.065574074	0.011732222	0.025274815	0
47	0.110615556	10.67	1.204119983	2.2	0.12222	1.011360331	0.007605556	0.006551852	0.005898519	0.062995926	0.012128519	0.015435185	1
48	0.116632759	11			0.12234	1.010182493	0.004326019	0.004685926	0.005360444	0.054522593	0.01890963	0.028828148	0
49	0.101215291	11	0.698970004	2.1	0.123589	1.013893143	0.005943704	0.005282407	0.005796958	0.049741481	0.014273333	0.020177407	0
50	0.10457	13.67	0.383815366	2.18	0.12384	1.020126342	0.005610741	0.005196296	0.003861111	0.054768148	0.01146037	0.023673333	0
51	0.127674392	12.33	0.103803721	2.25	0.12431	1.019149607	0.005091852	0.009626243	0.005554444	0.06367	0.014075926	0.029655926	0
52	0.119807831	12.67	1.342422681	2.21	0.12439	1.007218445	0.007304444	0.00509709	0.004282593	0.06710963	0.013788148	0.022225926	1
53	0.104404259	11	-0.609064893	2.15	0.12588	1.005917658	0.005613704	0.008840185	0.007134444	0.039686667	0.018165926	0.024963333	0
54	0.130075	12.67	0.25163822	2.28	0.12676	1.010775846	0.00746037	0.005693148	0.00531037	0.067751852	0.014953704	0.028905556	0
55	0.12184	15	1.467361417	2.13	0.12701	1.004089408	0.007447407	0.005641481	0.00462	0.068822222	0.01246	0.022848889	1
56	0.106465185	10.67	0.235528447	2.1	0.12709	1.002284839	0.006778519	0.004622963	0.003888889	0.047674815	0.016541852	0.026958148	0
57	0.11114	11.17	-0.537602002	2.15	0.12722	1.006265526	0.007754815	0.004988148	0.004699259	0.065667037	0.010428889	0.017601852	0
58	0.145592244	13.67			0.12877	1.027920845	0.008022147	0.004671369	0.004673287	0.07889206	0.018328606	0.031004774	1
59	0.112616704	12	-0.764471553	2.1	0.13053	1.018892115	0.005738889	0.009018185	0.00454037	0.054774815	0.011551111	0.026993333	0
60	0.162832593	9.33	0.539076099	2.1	0.13215	1.003962589	0.007754815	0.004988148	0.004699259	0.065667037	0.010428889	0.017601852	0
61	0.138664444	15	-0.137868621	2.22	0.13262	1.003829742	0.0067	0.00520963	0.003873333	0.078712963	0.014815185	0.029353333	1
62	0.120822963	14.67	-0.48945499	2.3	0.13292	1.00663774	0.007634074	0.006778148	0.004798889	0.067495926	0.013577778	0.020538148	1
63	0.109004815	12.5	-0.295277667	2.16	0.13318	1.006384897	0.005311481	0.004703704	0.003760741	0.061978519	0.013168889	0.020081481	1
64	0.112772593	11	-0.460923901	2.1	0.13396	1.013258772	0.008601111	0.007915185	0.005642593	0.045827778	0.01262963	0.032156296	0
65	0.132619167	10	-1.008773924	2.2	0.13417	1.018894779	0.009317407	0.00669213	0.00677963	0.069998148	0.01377037	0.026061481	0
66	0.11939459	11	1.380211242	2.07	0.13512	1.00532244	0.00877838	0.006333308	0.005253272	0.06173348	0.013920128	0.023376021	1
67	0.135448926	9.67	-0.13667714	2.05	0.13543	1.007183745	0.010018667	0.008609296	0.005274444	0.051512222	0.020141111	0.024358519	0
68	0.120818519	13	-0.253365801	2.1	0.13732	1.00667301	0.007402222	0.00568963	0.004309259	0.067228519	0.015094815	0.021094074	1
69	0.113122222	11.83	-0.146707481	2.12	0.1376	1.00521166	0.005831852	0.004767778	0.004397407	0.062991111	0.014902963	0.020231111	0
70
71	0.118679524	15.67	1.25224605	2.21	0.13824	1.01314487	0.008924815	0.008236931	0.005845556	0.060368519	0.019322593	0.015981111	1
72	0.120103704	12	1.361727836	2.2	0.13967	1.010212121	0.007401852	0.005562963	0.004254444	0.066607778	0.01617037	0.020106296
73	0.105529259	10	1.716003344	2.2	0.14002	1.005129717	0.006477407	0.006813333	0.005128889	0.053555556	0.017063704	0.01649037	1
74	0.118632778	11.33	0.77815125	2.19	0.14032	1.002569069	0.005977037	0.007543519	0.004965926	0.063562593	0.017518889	0.019064815	1
75	0.108912731	10	-0.204119983	2	0.14076	1.005573737	0.003902593	0.004607917	0.004174815	0.053761481	0.016275185	0.026190741	0
76	0.164017037	12.5	1.84509804	2.28	0.14103	1.008406485	0.005067037	0.005741481	0.004567778	0.09524963	0.01902037	0.034370741	1
77		13
78	0.115943333	11.33	0.315970345	2	0.14146	1.008790083	0.006186667	0.006343704	0.004808519	0.05782963	0.014841111	0.025933704	0
79	0.11431	12.33	-0.280668713	2.176	0.14221	1.007294228	0.004691852	0.007567407	0.004911111	0.057374444	0.018805185	0.02096	1
80	0.118814815	11.33	-0.182655029	2.14	0.14256	1.015105525	0.003703704	0.004962963	0.00762963	0.063851852	0.016444444	0.022222222	0
81	0.114555556	12.67	-0.511449283	2.2	0.14406	1.011828348	0.003185185	0.005777778	0.007111111	0.057925926	0.019518519	0.021037037	1
82	0.146222222	18.33	-0.2644011	2.08	0.14422	1.034638667	0.002518519	0.005037037	0.008740741	0.080962963	0.021444444	0.027518519	1
83	0.103888889	10	-0.4225082	2.08	0.14455	1.005844659	0.00262963	0.00537037	0.006888889	0.050888889	0.015259259	0.022851852	0
84	0.11462963	11.33	0.918554531	2.06	0.14467	1.005702976	0.002962963	0.006111111	0.005740741	0.06637037	0.01337037	0.020074074	1
85	0.117666667	9.33	-0.494850022	2.03	0.14807	1.010496153	0.00262963	0.007518519	0.008296296	0.062148148	0.013407407	0.023666667	0
86	0.116092593	11.5	1.176091259	2.14	0.15045	1.017612337	0.002148148	0.005185185	0.006537037	0.055407407	0.021925926	0.024888889	1
87	0.123662048	14.17			0.15311	1.007523802	0.002069456	0.00637037	0.007222222	0.068037037	0.017111111	0.022851852	1
88	0.101220348	10.83	-0.048176965	2.1	0.15727	1.004980629	0.002220348	0.004259259	0.006703704	0.051148148	0.015740741	0.021148148	0
89	0.097998544	13.67	-0.220403509	2.16	0.15885	1.016145269	0.002405952	0.004037037	0.005703704	0.049925926	0.018481481	0.017444444	1
90	0.104326752	12.83	-0.619788758	2.2	0.15909	1.010849125	0.001363789	0.003592593	0.004777778	0.055962963	0.017259259	0.02137037	0
91	0.111922615	12.33	0.784379518	2.2	0.15977	1.004441632	0.002330022	0.004888889	0.005222222	0.059148148	0.014259259	0.026074074	0
92	0.142507956	11	-0.295849483	2.1	0.16196	1.00879833	0.001915363	0.00437037	0.005444444	0.076740741	0.018925926	0.035111111	0
93	0.111973189	10.33	-0.331614083	2.28	0.16284	1.007817394	0.001676893	0.004185185	0.005333333	0.054444444	0.014925926	0.031407407	0
94	0.117976789	12.33			0.16457	1.006377215	0.001532344	0.004296296	0.005592593	0.064074074	0.013666667	0.028814815	1
95	0.107352193	12.5	1.204119983	2.28	0.16511	1.004693816	0.001722563	0.003851852	0.005888889	0.057666667	0.013444444	0.024777778	1
96	0.085522907	8	-0.337242168	2.2	0.16527	1.003896433	0.001596981	0.004296296	0.006407407	0.042111111	0.011666667	0.019444444	0
97	0.105463478	11.67	0.604657972	1.95	0.16569	1.010023591	0.001463478	0.003333333	0.00462963	0.059777778	0.01362963	0.02262963	1
98	0.093404481	11.33	1.236789099	2.05	0.16724	1.003792424	0.001367444	0.003666667	0.004185185	0.048555556	0.013925926	0.021703704	1
99	0.095036074	13			0.1681	1.017967062	0.001739778	0.003481481	0.005222222	0.050518519	0.013259259	0.020814815	0
100	0.087837507	10	0.179934598	2.098	0.16851	1.01308443	0.001356026	0.003111111	0.004814815	0.042703704	0.012148148	0.023703704	0
101	0.106958067	11.33	-0.378823718	2.05	0.16859	1.022321061	0.001809919	0.004407407	0.006296296	0.056703704	0.013925926	0.023814815	0
102	0.110245789	13	-0.15739076	2.22	0.16913	1.008465634	0.001690233	0.004407407	0.00562963	0.056740741	0.012296296	0.029481481	0
103	0.092182433	11.5	0.67651071	2.1	0.17076	1.020346898	0.001552804	0.003740741	0.005333333	0.053222222	0.011777778	0.016555556	1
104	0.090935885		0.180125875	2.2		1.003751714	0.001491441	0.00362963	0.004851852	0.053444444	0.011888889	0.01562963	1
105		14.67			0.17116								0
106	0.105989322	12	0.440909082	2.05	0.17142	1.002701639	0.001248581	0.003444444	0.003703704	0.058814815	0.013777778	0.025	1
107	0.094539226	10.67	0.579783597	2.3	0.17176	1.005873091	0.001168856	0.003333333	0.005111111	0.054148148	0.012666667	0.018111111	0
108	0.0950323	10	-0.050609993	2.07	0.17225	1.014857806	0.00166193	0.003407407	0.005037037	0.046888889	0.012037037	0.026	0
109	0.094939811	10.67	-0.540607512	2.17	0.172567	1.004070704	0.001273144	0.003185185	0.00462963	0.053333333	0.013740741	0.018777778	0
110	0.108934281	14.5	-0.528708289	2.33	0.17589	1.004962845	0.001378726	0.003518519	0.005	0.058333333	0.016407407	0.024296296	0
111	0.102541833	12.5	1.697229343		0.17607	1.018566702	0.001319611	0.004296296	0.005037037	0.060222222	0.01337037	0.018296296	1
112	0.108469141	9.83	-0.806875402	2.256	0.17634	1.016814574	0.001283956	0.003666667	0.004296296	0.060333333	0.014555556	0.024333333	0
113	0.110033481	11.17	0.103803721	2.143333333	0.17815	1.014656356	0.001292741	0.003851852	0.004185185	0.056259259	0.014888889	0.029555556	0
114	0.079797081	9.33	-0.519993057	2.08	0.17925	1.009606366	0.001056341	0.003074074	0.003111111	0.041814815	0.011	0.019740741	0
115	0.102253856	14.83			0.18015	1.006666189	0.001364967	0.003518519	0.003814815	0.057259259	0.014555556	0.021740741	1
116	0.096003922	8.83	-0.543633967	2.116	0.18053	1.019021764	0.001337256	0.003888889	0.005296296	0.046037037	0.013703704	0.025740741	0
117	0.115732207	14			0.1821	1.009859383	0.001361837	0.003740741	0.004925926	0.057296296	0.017037037	0.03137037	0
118	0.101979093	11.5			0.18281	1.017603003	0.001201315	0.003259259	0.003740741	0.051148148	0.015148148	0.027481481	0
119	0.154814815	16.67	1.750431249	2.3	0.1839	1.04888935	0.001888889	0.004407407	0.004925926	0.089592593	0.01562963	0.03837037	1
120	0.124663126	17.83			0.18501	1.020556469	0.001626089	0.004592593	0.004074074	0.071888889	0.014222222	0.028259259	1
121	0.1010939	10.67	-0.630784143	2.324	0.18646	1.005977895	0.001167974	0.003111111	0.003518519	0.050481481	0.016814815	0.026	0
122	0.11291557	10.33			0.18709	1.015754639	0.001360015	0.003851852	0.00462963	0.057259259	0.016666667	0.029148148	0
123		16.83											1
124	0.122885681		1.176091259	2.1	0.18763	1.02025614	0.001552348	0.004259259	0.004037037	0.064555556	0.017111111	0.03137037	1
125	0.113982033	14	1.84509804	2.07	0.18781	1.006056113	0.001167219	0.003148148	0.003777778	0.066592593	0.014888889	0.024407407	1
126	0.106737719	14.67	1.272363839	2	0.1897	1.003923402	0.001441422	0.003962963	0.003518519	0.063925926	0.015851852	0.018037037	1
127	0.099990004	12	0.84509804	2	0.19198	1.001089325	0.001397411	0.004037037	0.004518519	0.054962963	0.012925926	0.022148148	1
128	0.092542348	9.5	-0.552841969	2.132	0.19696	1.004457469	0.001060867	0.00262963	0.003259259	0.050592593	0.011777778	0.023222222	0
129	0.094210126	10.83	0.456745495	2.05	0.19698	1.003167297	0.001173089	0.002962963	0.003777778	0.051333333	0.01437037	0.020592593	1
130	0.0870609	11.67	-0.913640169	2.122	0.1993	1.004057563	0.001097937	0.003148148	0.004185185	0.046703704	0.012444444	0.019481481	0
131	0.116146822	16.83	1.021189299	2.15	0.20197	1.016019788	0.001332007	0.002888889	0.002962963	0.074037037	0.01437037	0.020555556	1
132	0.127848063	14.83	0.093421685	2.174	0.20312	1.004395139	0.00125547	0.003148148	0.003777778	0.071592593	0.013666667	0.034407407	1
133	0.117885667	11.33	-0.342944147	2.14	0.20578	1.003653329	0.001663444	0.003481481	0.004333333	0.065888889	0.015555556	0.026962963	1
134	0.102592593	14.33	-0.060480747	2.064	0.2087	1.007224747	0.001592593	0.003444444	0.003518519	0.062703704	0.013148148	0.018185185	1
135	0.119108456	13.83	1.031307454	2.102	0.21619	1.017237674	0.001664011	0.003555556	0.004518519	0.067074074	0.013444444	0.028851852	0
136	0.105992789	12	-0.002613616	2.03	0.22562	1.019286998	0.001400196	0.003222222	0.004148148	0.059962963	0.013296296	0.023962963	0
137	0.090421178	10.5	-0.220403509	2.13	0.22829	1.003813559	0.00127303	0.002666667	0.003518519	0.050962963	0.01462963	0.01737037	1
138	0.113210667	14.33	0.146128036	2.156	0.24076	1.006295207	0.001618074	0.003481481	0.003814815	0.063296296	0.015037037	0.025962963	1
