# Supplementary material for: Physical seed dormancy in pea is genetically separable from seed coat thickness and roughness
Source: Front Plant Sci. 2024 Feb 27;15:1359226. doi: 10.3389/fpls.2024.1359226 (PMC10927720; doi:10.3389/fpls.2024.1359226)
Supplement: Supplementary file 1 [file DataSheet_1.zip › Supplementary Table 3.xlsx]

## Sheet: Sheet1
Supplementary Table 3 - Segregation of markers near gritty QTL in advanced a) F4 and b) F5 populations.
Genotypes at these markers are labelled A (homozygous wild), B (homozygous domesticated) and H (heterozygous), and colored based on presence (orange) or absence (blue) of wild alleles. Gritty phenotype scored as binary gritty (G) or smooth (S).
F5 population was derived from individual labeled in red. In F4, segregation in individual labeled in grey implies Gritty QTL to be localised between AGO1 and FULa, while in F5 segregation in all individuals implies Gritty QTL localised between CABB and AGO1.
a)	d/1/27/9/1	d/1/27/9/6	d/1/27/9/11	d/1/27/9/16	d/1/27/9/19	d/1/27/9/21	d/1/27/9/22	d/1/27/9/26	d/1/27/9/31	d/1/27/9/39	d/1/27/9/41	d/1/27/9/44	d/1/27/9/47	d/1/27/9/49	d/1/27/9/51	d/1/27/9/52	d/1/27/9/54	d/1/27/9/56	d/1/27/9/57	d/1/27/9/58	d/1/27/9/60	d/1/27/9/61	d/1/27/9/65	d/1/27/9/67	d/1/27/9/68	d/1/27/9/69	d/1/27/9/70	d/1/27/10/1	d/1/27/10/3	d/1/27/10/5	d/1/27/10/6	d/1/27/10/9	d/1/27/10/14	d/1/27/10/32	d/1/27/11/31	d/1/27/11/60	d/1/29/9/6	d/1/29/9/14	d/1/29/9/21	d/1/29/9/24	d/1/29/9/29	d/1/29/10/7	d/1/29/10/44	d/1/29/10/52	d/1/29/10/56	d/1/29/11/1	d/1/29/11/11	d/1/29/11/12
Line no.	1	6	11	16	19	21	22	26	31	39	41	44	47	49	51	52	54	56	57	58	60	61	65	67	68	69	70	72	74	76	77	80	85	103	182	211	249	257	264	267	272	284	321	329	333	341	351	352
RUG5	H	H	B	H	H	A	H	B	B	H	H	H	H	H	B	H	H	H	H	H	B	H	H	H	H	H	H	B	H	B	H	B	B	A	B	H	B	A	B	B	H	A	B	A	B	B	B	B
MLO	B	H	B	H	H	A	H	B	H	H	H	H	H	H	B	H	H	H	H	H	B	H	H	H	H	H	H	B	H	H	H	H	B	A	B	H	B	A	B	B	H	A	B	A	B	B	B	B
FTa3	B	H	B	H	H	A	H	B	H	H	H	H	H	H	B	H	H	H	H	H	B	H	H	H	H	H	H	B	H	H	H	H	B	.	.	.	.	.	.	.	.	.	.	.	.	.	.	.
BFT	B	H	B	H	H	A	H	B	H	H	H	H	H	H	H	H	H	H	H	H	B	H	H	H	H	H	H	B	H	H	H	H	H	A	B	H	B	A	B	H	H	A	B	A	B	B	B	B
GA20ox	B	H	B	H	H	A	H	B	H	H	H	H	H	H	H	H	H	B	H	H	B	H	H	H	H	H	H	B	H	H	H	H	H	.	.	.	.	.	.	.	.	.	.	.	.	.	.	.
RNAhel	B	H	B	H	H	H	H	B	H	H	H	H	H	H	H	H	H	B	H	H	B	H	H	H	H	H	H	B	H	H	H	H	H	A	B	H	B	A	B	B	B	A	B	H	H	B	B	A
CABB	B	H	B	H	H	H	H	B	H	H	H	H	H	H	H	H	H	B	H	H	B	H	H	H	H	H	H	B	H	H	H	H	H	.	.	.	.	.	.	.	.	.	.	.	.	.	.	.
AGO1	B	H	B	H	H	H	H	B	H	H	B	H	H	H	H	H	H	B	H	H	B	H	H	H	H	H	H	B	H	H	H	H	H	A	B	H	B	H	B	H	B	A	B	H	A	B	H	B
GRITTY	S	G	S	G	G	G	G	S	G	G	S	G	G	G	G	G	G	S	G	G	S	G	G	G	G	G	G	S	G	G	G	G	G	G	S	G	S	G	S	G	S	G	G	G	G	S	G	S
FULa	B	H	B	H	H	H	H	B	H	H	B	H	H	H	H	H	H	B	H	H	H	H	H	H	H	H	H	B	H	H	B	H	H	H	H	H	H	H	B	H	B	H	H	H	A	B	H	B
FVE	B	H	B	H	H	H	H	B	H	H	B	H	H	H	H	H	H	B	H	H	H	H	H	H	H	H	H	B	H	H	B	H	H	H	H	H	H	H	H	H	B	H	H	H	A	H	H	B
b)	GTY-b5A-1	GTY-b5A-2	GTY-b5A-3	GTY-b5A-4	GTY-b5A-5	GTY-b5A-6	GTY-b5A-7	GTY-b5A-8	GTY-b5A-9	GTY-b5A-10	GTY-b5A-11	GTY-b5A-12	GTY-b5A-13	GTY-b5A-14	GTY-b5A-15	GTY-b5A-16	GTY-b5A-17	GTY-b5A-18	GTY-b5A-19	GTY-b5A-20	GTY-b5A-21	GTY-b5A-22	GTY-b5A-23	GTY-b5A-24	GTY-b5A-25	GTY-b5A-26	GTY-b5A-27
FTa3	A	A	A	A	A	A	A	A	A	A	A	A	A	A	A	A	A	A	A	A	A	A	A	A	A	A	A
RNAhel	A	A	A	A	A	A	A	A	A	A	A	A	A	A	A	A	A	A	A	A	A	A	A	A	A	A	A
CABB	A	A	A	A	A	A	A	A	A	A	A	A	A	A	A	A	A	A	A	A	A	A	A	A	A	A	A
GTY	G	G	G	G	G	G	G	G	G	G	G	G	G	G	G	G	G	G	G	G	G	G	G	G	G	G	G
AGO1	B	A	A	H	B	H	B	A	H	B	H	A	A	B	H	B	H	A	A	H	B	A	B	H	H	H	H
FULa	B	A	A	H	B	H	B	A	H	B	H	A	A	B	H	B	H	H	A	H	B	A	B	H	H	H	H
FVE	B	A	A	H	B	H	B	A	H	H	H	A	A	B	H	B	H	H	A	H	B	A	B	H	H	H	H
